# Supplementary material for: Salt-Affected Rocket Plants as a Possible Source of Glucosinolates
Source: Int J Mol Sci. 2023 Mar 14;24(6):5510. doi: 10.3390/ijms24065510 (PMC10056271; doi:10.3390/ijms24065510)
Supplement: Supplementary file 1 [file ijms-24-05510-s001.zip]

Archive with 1 entries (1 files):
- ijms-2203530-supplementary.pdf
